# Supplementary material for: Robust 3D object watermarking scheme using shape features for copyright protection
Source: PeerJ Comput Sci. 2024 Apr 30;10:e2020. doi: 10.7717/peerj-cs.2020 (PMC11157590; doi:10.7717/peerj-cs.2020)
Supplement: Supplemental Information 1 [file peerj-cs-10-2020-s001.zip]

Archive with 10 entries (6 files):
- Proposed method/
- Proposed method/Proposed method/
- Proposed method/Proposed method/CoverSTL/
- Proposed method/Proposed method/CoverSTL/angel.stl
- Proposed method/Proposed method/CoverSTL/bunny.stl
- Proposed method/Proposed method/CoverSTL/godcatfinal.stl
- Proposed method/Proposed method/CoverSTL/horse.stl
- Proposed method/Proposed method/Matlab_Code.m
- Proposed method/Proposed method/Msg/
- Proposed method/Proposed method/Msg/Copyright615 473.png
